# Supplementary material for: Exploratory characterization of dynamic soluble programmed death-ligand 1 trajectories and their association with mortality in critical coronavirus disease 2019
Source: J Intensive Care. 2026 Jan 5;14:13. doi: 10.1186/s40560-025-00846-3 (PMC12870821; doi:10.1186/s40560-025-00846-3)
Supplement: Supplementary file 1 — Additional file 1. [file 40560_2025_846_MOESM1_ESM.xlsx]

## Sheet: S1a_Missingness
Variable	Unit	Missing_n	Missing_%	Action	Pre-imputation_Mean(SD)	Post-imputation_Mean(SD)
ALP	U/L	0	0	No missing (no imputation)	83.025 (50.263)	83.025 (50.263)
ALT	U/L	0	0	No missing (no imputation)	52.025 (41.339)	52.025 (41.339)
APTT	s	0	0	No missing (no imputation)	35.670 (7.500)	35.670 (7.500)
AST	U/L	0	0	No missing (no imputation)	82.300 (97.074)	82.300 (97.074)
Age	years	0	0	No missing (no imputation)	61.625 (14.736)	61.625 (14.736)
Albumin	g/L	0	0	No missing (no imputation)	2.715 (0.520)	2.715 (0.520)
Amylase	U/L	0	0	No missing (no imputation)	108.250 (160.352)	108.250 (160.352)
Anion_Gap	mmol/L	0	0	No missing (no imputation)	15.348 (4.183)	15.348 (4.183)
Antigen	pg/mL	1	2.5	Mean imputation	1734.905 (2218.976)	1734.905 (2190.343)
BMI	kg/m²	6	15	Mean imputation	29.519 (7.322)	29.519 (6.735)
BP	mmHg	0	0	No missing (no imputation)	89.933 (17.683)	89.933 (17.683)
BUN	mmol/L	0	0	No missing (no imputation)	29.252 (22.932)	29.252 (22.932)
Base_Excess	mmol/L	0	0	No missing (no imputation)	-2.982 (4.213)	-2.982 (4.213)
Baso	×10⁹/L	1	2.5	Mean imputation	0.167 (0.200)	0.167 (0.198)
Blood Glucose	mmol/L	0	0	No missing (no imputation)	168.575 (65.860)	168.575 (65.860)
CPK	U/L	0	0	No missing (no imputation)	1318.775 (4845.969)	1318.775 (4845.969)
CRP	mg/L	0	0	No missing (no imputation)	10.955 (6.750)	10.955 (6.750)
Ca	mmol/L	0	0	No missing (no imputation)	8.095 (0.462)	8.095 (0.462)
Cl	mmol/L	0	0	No missing (no imputation)	101.000 (5.272)	101.000 (5.272)
Creatinine	µmol/L	0	0	No missing (no imputation)	1.275 (1.174)	1.275 (1.174)
D-Dimer	mg/L	0	0	No missing (no imputation)	10.931 (37.970)	10.931 (37.970)
DIC_Score	unitless (score)	0	0	No missing (no imputation)	2.000 (1.377)	2.000 (1.377)
eGFR	mL/min/1.73 m²	0	0	No missing (no imputation)	72.992 (41.210)	72.992 (41.210)
Eos	×10⁹/L	1	2.5	Mean imputation	0.110 (0.268)	0.110 (0.265)
FiO₂	%	15	37.5	Excluded	0.535 (0.218)
Fibrinogen	g/L	1	2.5	Mean imputation	502.179 (156.322)	502.179 (154.305)
GCS	unitless (score)	0	0	No missing (no imputation)	12.925 (4.135)	12.925 (4.135)
HCO₃	mmol/L	0	0	No missing (no imputation)	22.962 (3.595)	22.962 (3.595)
HCV	serostatus（positive/negative）	0	0	No missing (no imputation)	90.900 (7.660)	90.900 (7.660)
HR	beats/min	0	0	No missing (no imputation)	91.000 (21.958)	91.000 (21.958)
Hb	g/L	0	0	No missing (no imputation)	13.145 (2.005)	13.145 (2.005)
Height_cm	cm	6	15	Mean imputation	165.515 (9.670)	165.515 (8.895)
Ht	%	0	0	No missing (no imputation)	39.067 (5.571)	39.067 (5.571)
iCa	mmol/L	0	0	No missing (no imputation)	1.112 (0.059)	1.112 (0.059)
K	mmol/L	0	0	No missing (no imputation)	4.053 (0.737)	4.053 (0.737)
LDH	U/L	0	0	No missing (no imputation)	539.375 (261.524)	539.375 (261.524)
Lac	mmol/L	0	0	No missing (no imputation)	1.920 (1.790)	1.920 (1.790)
Lym	×10⁹/L	1	2.5	Mean imputation	10.308 (7.521)	10.308 (7.424)
MCH	pg	0	0	No missing (no imputation)	30.540 (2.720)	30.540 (2.720)
MCHC	g/L	0	0	No missing (no imputation)	33.612 (1.463)	33.612 (1.463)
Mono	×10⁹/L	1	2.5	Mean imputation	5.464 (3.199)	5.464 (3.158)
NLR	unitless (ratio)	2	5	Mean imputation	14.079 (13.075)	14.079 (12.735)
Na	mmol/L	0	0	No missing (no imputation)	135.825 (4.483)	135.825 (4.483)
Neu	×10⁹/L	1	2.5	Mean imputation	83.503 (9.665)	83.503 (9.541)
Osmol	mOsm/kg H₂O	0	0	No missing (no imputation)	280.800 (11.706)	280.800 (11.706)
P/F_Ratio	unitless	0	0	No missing (no imputation)	195.523 (102.021)	195.523 (102.021)
PD-L1_Day1	pg/mL	0	0	No missing (no imputation)	440.856 (518.785)	440.856 (518.785)
PD-L1_Day5	pg/mL	9	22.5	Mean imputation	307.424 (185.055)	307.424 (162.304)
PD-L1_Day7	pg/mL	9	22.5	Mean imputation	197.766 (87.760)	197.766 (74.361)
pH	unitless	0	0	No missing (no imputation)	7.328 (0.121)	7.328 (0.121)
PT	s	0	0	No missing (no imputation)	15.045 (9.666)	15.045 (9.666)
PT-INR	unitless	0	0	No missing (no imputation)	1.308 (0.871)	1.308 (0.871)
PT_%	% activity	0	0	No missing (no imputation)	79.642 (22.562)	79.642 (22.562)
PaCO₂	mmHg	0	0	No missing (no imputation)	46.380 (15.703)	46.380 (15.703)
PaO₂	mmHg	1	2.5	Mean imputation	114.708 (49.698)	114.708 (49.057)
Platelet	×10⁹/L	0	0	No missing (no imputation)	228.700 (112.184)	228.700 (112.184)
RBC	×10¹²/L	0	0	No missing (no imputation)	4.334 (0.723)	4.334 (0.723)
RR	breaths/min	0	0	No missing (no imputation)	22.800 (6.521)	22.800 (6.521)
SOFA	unitless	0	0	No missing (no imputation)	4.525 (2.855)	4.525 (2.855)
Sex	categorical（male/female）	0	0	No missing (no imputation)	0.225 (0.423)	0.225 (0.423)
T-Bil	µmol/L	0	0	No missing (no imputation)	0.750 (0.528)	0.750 (0.528)
Temp	℃	0	0	No missing (no imputation)	36.977 (1.157)	36.977 (1.157)
Total_Protein	g/L	0	0	No missing (no imputation)	6.415 (0.578)	6.415 (0.578)
Uric_Acid	µmol/L	20	50	Excluded	5.660 (3.169)
WBC	×10⁹/L	0	0	No missing (no imputation)	8.744 (4.941)	8.744 (4.941)
Weight_kg	kg	2	5	Mean imputation	80.526 (24.113)	80.526 (23.486)

## Sheet: S1b_Feature_inventory
Feature name	Type	Univariable Cox	FDR < 0.05	Included in multivariable Cox	Used in ML model
ALP	Laboratory	No	No	No	Yes
ALT	Laboratory	Yes	No	No	Yes
APTT	Laboratory	Yes	No	No	Yes
AST	Laboratory	Yes	No	No	Yes
Age	Demographics	No	No	No	Yes
Albumin	Laboratory	Yes	No	No	Yes
Amylase	Laboratory	Yes	Yes	No	Yes
Anion_Gap	Laboratory	Yes	No	No	Yes
Antigen	Laboratory	Yes	No	No	Yes
BMI	Demographics	Yes	No	No	Yes
BP	Vital signs	No	No	No	Yes
BUN	Laboratory	Yes	No	No	Yes
Base_Excess	Laboratory	Yes	No	No	Yes
Baso	Laboratory	Yes	No	No	Yes
Blood Glucose	Laboratory	Yes	No	No	Yes
CPK	Laboratory	No	No	No	Yes
CRP	Laboratory	Yes	No	No	Yes
Ca	Laboratory	Yes	No	No	Yes
Cl	Laboratory	No	No	No	Yes
Creatinine	Laboratory	Yes	Yes	Yes	Yes
D-Dimer	Laboratory	Yes	No	No	Yes
DIC_Score	Score	No	No	No	Yes
eGFR	Laboratory	Yes	No	No	Yes
Eos	Laboratory	Yes	No	No	Yes
FiO₂	Vital signs	No	No	No	No
Fibrinogen	Laboratory	Yes	No	No	Yes
GCS	Vital signs	No	No	No	Yes
HCO₃	Laboratory	Yes	No	No	Yes
HCV	Laboratory	No	No	No	Yes
HR	Vital signs	No	No	No	Yes
Hb	Laboratory	Yes	No	No	Yes
Height_cm	Demographics	No	No	No	Yes
Ht	Laboratory	No	No	No	Yes
iCa	Laboratory	Yes	No	No	Yes
K	Laboratory	No	No	No	Yes
LDH	Laboratory	Yes	No	No	Yes
Lac	Laboratory	Yes	Yes	Yes	Yes
Lym	Laboratory	Yes	No	No	Yes
MCH	Laboratory	No	No	No	Yes
MCHC	Laboratory	No	No	No	Yes
Mono	Laboratory	Yes	No	No	Yes
NLR	Laboratory	Yes	No	No	Yes
Na	Laboratory	Yes	No	No	Yes
Neu	Laboratory	Yes	No	No	Yes
Osmol	Laboratory	Yes	No	No	Yes
P/F_Ratio	Vital signs	Yes	No	No	Yes
PD-L1_Day1	ELISA (Abcam ab277712)	Yes	No	No	Yes
PD-L1_Day5	ELISA (Abcam ab277712)	Yes	No	No	Yes
PD-L1_Day7	ELISA (Abcam ab277712)	Yes	Yes	Yes	Yes
pH	Laboratory	Yes	No	No	Yes
PT	Laboratory	Yes	No	No	Yes
PT-INR	Laboratory	Yes	No	No	Yes
PT_%	Laboratory	No	No	No	Yes
PaCO₂	Laboratory	Yes	No	No	Yes
PaO₂	Laboratory	Yes	No	No	Yes
Platelet	Laboratory	Yes	No	No	Yes
RBC	Laboratory	Yes	No	No	Yes
RR	Vital signs	Yes	No	No	Yes
SOFA	Score	Yes	Yes	No	Yes
Sex	Demographics	No	No	No	Yes
T-Bil	Laboratory	Yes	No	No	Yes
Temp	Vital signs	No	No	No	Yes
Total_Protein	Laboratory	Yes	No	No	Yes
Uric_Acid	Laboratory	No	No	No	No
WBC	Laboratory	Yes	No	No	Yes
Weight_kg	Demographics	No	No	No	Yes

## Sheet: S1c_bootstrap
A. Bootstrap optimism correction across three penalized Cox models
Model	Apparent C-index	Mean optimism	Corrected C-index	95% CI
LASSO (L1)	0.8966	0.0434	0.8532	0.5647 – 0.8966
Ridge (L2)	0.8966	0.0423	0.8542	0.5647 – 0.8966
Elastic Net (α=0.5)	0.8966	0.0429	0.8537	0.5690 – 0.8966
B. Stability of LASSO coefficients (selection frequency, 1,000 resamples)
Variable	Non-zero selections (n)	Total	Selection frequency	95% CI (Wilson)
Creatinine	1000	1000	1	0.996 – 1.000
Lactate	1000	1000	1	0.996 – 1.000
sPD-L1 (Day 7)	1000	1000	1	0.996 – 1.000

## Sheet: S1d_Hyperparam_grids
Algorithm	Parameter	Grid Values
SVM	C	[0.1, 1, 10, 100]
SVM	kernel	['rbf','linear','poly','sigmoid']
SVM	gamma	['scale','auto',0.1,1]
SVM	degree	[2,3,4]
SVM	coef0	[0.0,0.1,0.5]
Neural Network	hidden_layer_sizes	[(50,), (100,), (50, 50)]
Neural Network	alpha	[0.0001, 0.001, 0.01]
Neural Network	max_iter	1000 (fixed)
Decision Tree	max_depth	[None,5,10]
Decision Tree	min_samples_split	[2,5,10]
Random Forest	n_estimators	[50,100,200]
Random Forest	max_depth	[None,5,10]
AdaBoost	default	scikit-learn default (random_state=42)
GBM	default	GradientBoostingClassifier(random_state=42)
LDA	default	LinearDiscriminantAnalysis()
LR	default	LogisticRegression(max_iter=1000, random_state=42)

## Sheet: S1e_Foldwise_perf
Algorithm	AUC_fold1	AUC_fold2	AUC_fold3	AUC_fold4	AUC_fold5	AUC_mean	AUC_SD	AUC_mean_CI95_low	AUC_mean_CI95_high	PR_AUC_fold1	PR_AUC_fold2	PR_AUC_fold3	PR_AUC_fold4	PR_AUC_fold5	Brier_fold1	Brier_fold2	Brier_fold3	Brier_fold4	Brier_fold5	Brier_mean	Brier_SD	threshold_fold1	threshold_fold2	threshold_fold3	threshold_fold4	threshold_fold5	Sensitivity_fold1	Sensitivity_fold2	Sensitivity_fold3	Sensitivity_fold4	Sensitivity_fold5	Specificity_fold1	Specificity_fold2	Specificity_fold3	Specificity_fold4	Specificity_fold5	MCC_fold1	MCC_fold2	MCC_fold3	MCC_fold4	MCC_fold5	n_test_fold1	n_test_fold2	n_test_fold3	n_test_fold4	n_test_fold5	events_test_fold1	events_test_fold2	events_test_fold3
SVM	0.833333	1	1	0.833333	0.916667	0.916667	0.0833333	0.85	0.983333	0.583333	1	1	0.75	0.833333	0.176199	0.111649	0.097697	0.135087	0.154291	0.134985	0.0316479	0.189177	0.288539	0.48965	0.317531	0.302194	1	1	1	1	1	0.833333	1	1	0.666667	0.833333	0.745356	1	1	0.57735	0.745356	8	8	8	8	8	2	2	2
Neural Network	0.75	1	1	1	0.666667	0.883333	0.162447	0.75	1	0.7	1	1	1	0.666667	0.165025	0.0267163	0.0883405	0.0495385	0.192947	0.104514	0.0721429	0.857828	0.547993	0.780312	0.874247	0.57511	0.5	1	1	1	0.5	1	1	1	1	1	0.654654	1	1	1	0.654654	8	8	8	8	8	2	2	2
Decision Tree	0.75	0.5	0.416667	0.666667	0.25	0.516667	0.198956	0.366667	0.666667	0.625	0.25	0.25	0.375	0.25	0.125	0.25	0.375	0.25	0.625	0.325	0.189572	1	NA	NA	1	NA	0.5	0	0	0.5	0	1	1	1	0.833333	1	0.654654			0.333333		8	8	8	8	8	2	2	2
AdaBoost	0.5	0.833333	0.833333	0.75	0.583333	0.7	0.151383	0.583333	0.816667	0.625	0.75	0.583333	0.5	0.366667	0.186728	0.170423	0.185193	0.201225	0.196028	0.18792	0.0118084	0.463059	0.304819	0.433559	0.501286	0.30463	0.5	1	1	1	1	1	0.666667	0.833333	0.666667	0.5	0.654654	0.57735	0.745356	0.57735	0.447214	8	8	8	8	8	2	2	2
GBM	0.625	0.5	0.416667	0.916667	0.166667	0.525	0.275757	0.325	0.741875	0.625	0.25	0.25	0.833333	0.25	0.130373	0.249994	0.374987	0.127487	0.3795	0.252468	0.124179	0.796644	NA	NA	1.11843e-05	NA	0.5	0	0	1	0	1	1	1	0.833333	1	0.654654			0.745356		8	8	8	8	8	2	2	2
LDA	0.416667	0.916667	1	0.916667	0.416667	0.733333	0.291071	0.516667	0.95	0.291667	0.833333	1	0.833333	0.291667	0.429899	0.239435	0.0720492	0.125707	0.278914	0.229201	0.139878	4.2329e-05	0.00128711	0.99832	0.997776	3.21119e-05	1	1	1	1	1	0.333333	0.833333	1	0.833333	0.333333	0.333333	0.745356	1	0.745356	0.333333	8	8	8	8	8	2	2	2
LR	0.416667	0.75	1	0.833333	0.583333	0.716667	0.225154	0.55	0.883333	0.375	0.7	1	0.75	0.416667	0.206192	0.137278	0.00431288	0.120217	0.21832	0.137264	0.0855683	0.418897	0.664928	0.854741	0.49771	0.176244	0.5	0.5	1	1	0.5	0.833333	1	1	0.666667	0.833333	0.333333	0.654654	1	0.57735	0.333333	8	8	8	8	8	2	2	2
Random Forest	0.541667	0.625	1	1	0.125	0.658333	0.364911	0.383333	0.925	0.392857	0.642857	1	1	0.208333	0.19215	0.16005	0.12335	0.0633	0.23865	0.1555	0.0667314	0.3	0.42	0.46	0.56	NA	0.5	0.5	1	1	0	0.833333	1	1	1	1	0.333333	0.654654	1	1		8	8	8	8	8	2	2	2
[truncated: 3 more columns]

## Sheet: S1f_Pipeline
Item	Setting / Value
Environment	Python 3.x, scikit-learn 1.x, matplotlib
Data file	machine2.xlsx
Outcome label	event (binary)
ID column dropped	patient_id
Imputation	SimpleImputer(strategy='mean') on all features
Scaling	StandardScaler fit on train fold, applied to test fold
CV	StratifiedKFold(n_splits=5, shuffle=True, random_state=42)
Model selection	GridSearchCV with scoring='roc_auc' where grid defined
Evaluation	Mean ROC curve across folds; mean AUC reported
Random seed	random_state=42 for applicable estimators
Figure	ROC saved as 'roc_machine_updated_highres.png' (dpi=300)
